# Supplementary material for: Brian 2, an intuitive and efficient neural simulator
Source: eLife. 2019 Aug 20;8:e47314. doi: 10.7554/eLife.47314 (PMC6786860; doi:10.7554/eLife.47314)
Supplement: Figure 8—source data 1. [file elife-47314-fig8-data1.csv]

	n_neurons	n_synapses	rate_exc	rate_inh	runtime	simtime	simulator	target	threads	trial
0	500	40302			0	0.04327392578125	Brian 1	numpy	0	0
1	500	40114	5.40775	5.427	10000	4.76332402229309	Brian 1	numpy	0	1
2	500	39979			0	0.042045116424561	Brian 1	numpy	1	2
3	500	40301	4.9465	5.235	10000	4.60958194732666	Brian 1	numpy	1	3
4	500	39917			0	0.042046070098877	Brian 1	numpy	2	4
5	500	40011	4.08575	5.134	10000	4.45723104476929	Brian 1	numpy	2	5
6	1000	80082			0	0.088434934616089	Brian 1	numpy	0	6
7	1000	79784	4.638	5.184	10000	5.92489385604858	Brian 1	numpy	0	7
8	1000	80036			0	0.082183122634888	Brian 1	numpy	1	8
9	1000	79906	5.467	5.4305	10000	6.18580198287964	Brian 1	numpy	1	9
10	1000	79984			0	0.084911108016968	Brian 1	numpy	2	10
11	1000	79572	5.9858	5.6255	10000	6.3964409828186	Brian 1	numpy	2	11
12	2000	160246			0	0.166632890701294	Brian 1	numpy	0	12
13	2000	159945	5.065	5.4445	10000	8.54459309577942	Brian 1	numpy	0	13
14	2000	159270			0	0.161993980407715	Brian 1	numpy	1	14
15	2000	160569	5.5544	5.5125	10000	8.79383397102356	Brian 1	numpy	1	15
16	2000	160055			0	0.169597148895264	Brian 1	numpy	2	16
17	2000	160382	6.0718	5.635	10000	9.1380558013916	Brian 1	numpy	2	17
18	4000	319471			0	0.32815408706665	Brian 1	numpy	0	18
19	4000	319684	5.1052	5.6272	10000	12.8917460441589	Brian 1	numpy	0	19
20	4000	319707			0	0.331365823745728	Brian 1	numpy	1	20
21	4000	319893	5.4946	5.4818	10000	12.784590959549	Brian 1	numpy	1	21
22	4000	319552			0	0.3246169090271	Brian 1	numpy	2	22
23	4000	319793	5.5554	5.637	10000	12.8001389503479	Brian 1	numpy	2	23
24	8000	640372			0	0.655364990234375	Brian 1	numpy	0	24
25	8000	640108	5.727	5.3702	10000	19.7733681201935	Brian 1	numpy	0	25
26	8000	639574			0	0.667456865310669	Brian 1	numpy	1	26
27	8000	639290	5.2818	5.3106	10000	19.7612159252167	Brian 1	numpy	1	27
28	8000	639959			0	0.677162885665894	Brian 1	numpy	2	28
29	8000	640360	5.4284	5.5156	10000	19.9563851356506	Brian 1	numpy	2	29
30	16000	1278888			0	1.3268129825592	Brian 1	numpy	0	30
31	16000	1280622	5.538	5.67	1000	4.30586695671082	Brian 1	numpy	0	31
32	16000	1279282			0	1.30492401123047	Brian 1	numpy	1	32
33	16000	1279955	5.778	5.542	1000	4.33835816383362	Brian 1	numpy	1	33
34	16000	1281879			0	1.34455895423889	Brian 1	numpy	2	34
35	16000	1280467	5.582	5.77	1000	4.23373508453369	Brian 1	numpy	2	35
36	32000	2561007			0	2.61073303222656	Brian 1	numpy	0	36
37	32000	2558490	5.866	5.614	1000	8.5127968788147	Brian 1	numpy	0	37
38	32000	2562959			0	2.60718202590942	Brian 1	numpy	1	38
39	32000	2560492	5.548	5.55	1000	8.5462429523468	Brian 1	numpy	1	39
40	32000	2560855			0	2.57633304595947	Brian 1	numpy	2	40
41	32000	2561011	5.526	6.224	1000	8.53894805908203	Brian 1	numpy	2	41
42	64000	5123860			0	5.26939415931702	Brian 1	numpy	0	42
43	64000	5119651	5.446	5.546	1000	15.3268389701843	Brian 1	numpy	0	43
44	64000	5117554			0	5.18077421188355	Brian 1	numpy	1	44
45	64000	5123128	5.522	5.968	1000	15.3503541946411	Brian 1	numpy	1	45
46	64000	5122473			0	5.19843006134033	Brian 1	numpy	2	46
47	64000	5115964	5.488	5.494	1000	15.4940228462219	Brian 1	numpy	2	47
48	128000	10245223			0	10.4685659408569	Brian 1	numpy	0	48
49	128000	10235007	6.404	5.91	1000	27.7881600856781	Brian 1	numpy	0	49
50	128000	10242513			0	10.5010850429535	Brian 1	numpy	1	50
51	128000	10239412	6.13	5.806	1000	27.8098449707031	Brian 1	numpy	1	51
52	128000	10240483			0	10.6360380649567	Brian 1	numpy	2	52
53	128000	10244319	5.294	5.698	1000	27.4188170433044	Brian 1	numpy	2	53
54	256000	20485318			0	20.6070427894592	Brian 1	numpy	0	54
55	256000	20486949	5.626	5.624	1000	54.6160218715668	Brian 1	numpy	0	55
56	256000	20486075			0	20.7978529930115	Brian 1	numpy	1	56
57	256000	20480401	5.72	5.602	1000	51.9699518680573	Brian 1	numpy	1	57
58	256000	20481582			0	20.5105090141296	Brian 1	numpy	2	58
59	256000	20473136	6.038	5.218	1000	56.7774331569672	Brian 1	numpy	2	59
60	500	40103	5.21225	5.477	10000	10.0625879764557	Brian 2	numpy		0
61	500	39982	5.00925	5.415	10000	10.0811522006989	Brian 2	numpy		1
62	500	40119	5.01025	5.4	10000	10.1277260780334	Brian 2	numpy		2
63	1000	80015	5.4266	5.6275	10000	11.599221944809	Brian 2	numpy		0
64	1000	79801	5.4876	5.6265	10000	11.7069389820099	Brian 2	numpy		1
65	1000	79759	5.6702	5.684	10000	12.0440559387207	Brian 2	numpy		2
66	2000	160194	5.831	5.845	10000	15.6751050949097	Brian 2	numpy		0
67	2000	160650	5.0744	5.5275	10000	14.7877399921417	Brian 2	numpy		1
68	2000	159935	5.8252	5.745	10000	15.938933134079	Brian 2	numpy		2
69	4000	319936	5.6002	5.6586	10000	19.7616767883301	Brian 2	numpy		0
70	4000	321337	5.4916	5.5886	10000	19.7007899284363	Brian 2	numpy		1
71	4000	319149	5.849	5.6526	10000	19.6693599224091	Brian 2	numpy		2
72	8000	639967	5.9626	5.3634	10000	29.6735479831696	Brian 2	numpy		0
73	8000	640351	6.0904	5.8798	10000	30.2182030677795	Brian 2	numpy		1
74	8000	640078	6.0842	6.106	10000	30.874979019165	Brian 2	numpy		2
75	16000	1278879	6.154	5.62	1000	4.67148900032043	Brian 2	numpy		0
76	16000	1281931	5.734	5.72	1000	4.66942501068115	Brian 2	numpy		1
77	16000	1279800	5.972	5.72	1000	4.65811395645142	Brian 2	numpy		2
78	32000	2559466	5.93	5.532	1000	8.67568397521973	Brian 2	numpy		0
79	32000	2559376	5.53	6.18	1000	8.67522406578064	Brian 2	numpy		1
80	32000	2563025	5.622	6.158	1000	8.7683789730072	Brian 2	numpy		2
81	64000	5120730	6.236	5.856	1000	17.261803150177	Brian 2	numpy		0
82	64000	5123018	5.964	5.696	1000	17.1456201076508	Brian 2	numpy		1
83	64000	5117812	5.75	5.664	1000	16.8468821048737	Brian 2	numpy		2
84	128000	10246129	5.74	5.734	1000	36.0647308826447	Brian 2	numpy		0
85	128000	10244884	5.876	6.028	1000	37.4171168804169	Brian 2	numpy		1
86	128000	10242658	5.734	5.79	1000	36.7039859294891	Brian 2	numpy		2
87	256000	20480600	5.734	5.938	1000	89.1128911972046	Brian 2	numpy		0
88	256000	20487072	5.562	5.48	1000	87.5145049095154	Brian 2	numpy		1
89	256000	20483888	5.948	5.782	1000	87.3173570632935	Brian 2	numpy		2
90	500	40170	6.127	5.582	10000	8.06148195266724	Brian 2	weave		0
91	500	40220	4.91775	5.4	10000	7.91914391517639	Brian 2	weave		1
92	500	39913	6.1455	5.646	10000	3.12394380569458	Brian 2	weave		2
93	1000	80177	5.2544	5.5225	10000	3.28947997093201	Brian 2	weave		0
94	1000	80327	5.7928	5.6335	10000	3.30238914489746	Brian 2	weave		1
95	1000	79650	5.7154	5.7465	10000	3.29192304611206	Brian 2	weave		2
96	2000	159994	5.7066	5.65975	10000	3.56973791122437	Brian 2	weave		0
97	2000	159690	5.4988	5.6025	10000	3.50787711143494	Brian 2	weave		1
98	2000	159930	5.1634	5.66175	10000	3.6672580242157	Brian 2	weave		2
99	4000	319290	5.7146	5.6008	10000	3.86577391624451	Brian 2	weave		0
100	4000	320007	6.4192	5.826	10000	3.90463399887085	Brian 2	weave		1
101	4000	319670	6.2108	5.5662	10000	3.79580903053284	Brian 2	weave		2
102	8000	640164	5.8288	5.9212	10000	4.6398138999939	Brian 2	weave		0
103	8000	641330	5.5358	5.6968	10000	4.31981992721558	Brian 2	weave		1
104	8000	639389	6	6.0264	10000	4.55247116088867	Brian 2	weave		2
105	16000	1280104	5.538	5.96	1000	0.612394094467163	Brian 2	weave		0
106	16000	1279144	5.87	5.724	1000	0.612591028213501	Brian 2	weave		1
107	16000	1280506	5.618	5.722	1000	0.570122957229614	Brian 2	weave		2
108	32000	2558703	5.818	5.344	1000	1.0878438949585	Brian 2	weave		0
109	32000	2557757	5.872	5.806	1000	0.994279146194458	Brian 2	weave		1
110	32000	2558414	5.91	5.82	1000	1.08172488212585	Brian 2	weave		2
111	64000	5119200	5.986	5.826	1000	1.88286399841309	Brian 2	weave		0
112	64000	5120219	6.064	6.008	1000	2.00287318229675	Brian 2	weave		1
113	64000	5118402	5.868	5.892	1000	1.85530805587769	Brian 2	weave		2
114	128000	10246642	5.962	5.626	1000	3.78554892539978	Brian 2	weave		0
115	128000	10238085	5.896	5.992	1000	3.4050669670105	Brian 2	weave		1
116	128000	10232548	5.79	6.14	1000	3.75580787658691	Brian 2	weave		2
117	256000	20477321	5.878	5.8	1000	6.734454870224	Brian 2	weave		0
118	256000	20476890	6.148	5.556	1000	7.31450510025024	Brian 2	weave		1
119	256000	20484432	5.96	5.986	1000	6.71985101699829	Brian 2	weave		2
120	500	39961	5.87375	5.752	10000	0.450529	Brian 2	cpp_standalone	0	0
121	500	39852	5.03575	5.407	10000	0.443356	Brian 2	cpp_standalone	0	1
122	500	39809	4.8295	5.24	10000	0.49153	Brian 2	cpp_standalone	0	2
123	1000	80041	5.1258	5.563	10000	0.551236	Brian 2	cpp_standalone	0	0
124	1000	79747	6.352	5.834	10000	0.554004	Brian 2	cpp_standalone	0	1
125	1000	80359	5.0334	5.4585	10000	0.543003	Brian 2	cpp_standalone	0	2
126	2000	160061	6.1422	5.74375	10000	0.773268	Brian 2	cpp_standalone	0	0
127	2000	160278	5.1806	5.58875	10000	0.734743	Brian 2	cpp_standalone	0	1
128	2000	160110	6.8948	5.9965	10000	0.792071	Brian 2	cpp_standalone	0	2
129	4000	319452	5.3654	5.9784	10000	1.14314	Brian 2	cpp_standalone	0	0
130	4000	318796	6.5806	5.8138	10000	1.21182	Brian 2	cpp_standalone	0	1
131	4000	319261	6.1436	5.8496	10000	1.4318	Brian 2	cpp_standalone	0	2
132	8000	639062	5.8368	6.0236	10000	1.9123	Brian 2	cpp_standalone	0	0
133	8000	640282	6.6786	5.7566	10000	1.99987	Brian 2	cpp_standalone	0	1
134	8000	640214	6.1876	5.768	10000	2.24578	Brian 2	cpp_standalone	0	2
135	16000	1282018	6.236	6.148	1000	0.378298	Brian 2	cpp_standalone	0	0
136	16000	1280557	5.444	6.202	1000	0.411594	Brian 2	cpp_standalone	0	1
137	16000	1279034	6.438	5.272	1000	0.37127	Brian 2	cpp_standalone	0	2
138	32000	2563280	6.35	5.774	1000	0.76633	Brian 2	cpp_standalone	0	0
139	32000	2560009	6.034	5.86	1000	0.810385	Brian 2	cpp_standalone	0	1
140	32000	2560852	6.276	6.216	1000	0.78139	Brian 2	cpp_standalone	0	2
141	64000	5121026	5.924	5.574	1000	1.7745	Brian 2	cpp_standalone	0	0
142	64000	5118291	6.004	5.712	1000	1.85853	Brian 2	cpp_standalone	0	1
143	64000	5117702	6.052	6.28	1000	1.84007	Brian 2	cpp_standalone	0	2
144	128000	10238127	6.002	5.712	1000	3.64367	Brian 2	cpp_standalone	0	0
145	128000	10243068	6.278	6.194	1000	3.61385	Brian 2	cpp_standalone	0	1
146	128000	10240489	5.798	6.006	1000	3.64812	Brian 2	cpp_standalone	0	2
147	256000	20478398	5.882	6.08	1000	7.28074	Brian 2	cpp_standalone	0	0
148	256000	20481045	6.072	6.124	1000	7.31264	Brian 2	cpp_standalone	0	1
149	256000	20483731	5.578	6.038	1000	7.26936	Brian 2	cpp_standalone	0	2
150	500	40160	5.65275	5.442	10000	4.34779	Brian 2	cpp_standalone	12	0
151	500	40047	4.59475	5.378	10000	4.42277	Brian 2	cpp_standalone	12	1
152	500	40107	5.3785	5.52	10000	4.32006	Brian 2	cpp_standalone	12	2
153	1000	80057	4.8618	5.55	10000	4.99435	Brian 2	cpp_standalone	12	0
154	1000	80132	4.9876	5.577	10000	4.90125	Brian 2	cpp_standalone	12	1
155	1000	79979	5.6328	5.7405	10000	5.02025	Brian 2	cpp_standalone	12	2
156	2000	160600	6.3408	5.81175	10000	5.27866	Brian 2	cpp_standalone	12	0
157	2000	159698	5.6258	5.6815	10000	5.23597	Brian 2	cpp_standalone	12	1
158	2000	159655	6.228	5.84375	10000	5.48354	Brian 2	cpp_standalone	12	2
159	4000	319706	6.719	6.2516	10000	5.98475	Brian 2	cpp_standalone	12	0
160	4000	320001	5.1496	5.641	10000	5.62974	Brian 2	cpp_standalone	12	1
161	4000	320375	6.1558	5.7608	10000	5.63793	Brian 2	cpp_standalone	12	2
162	8000	641080	5.478	5.5942	10000	7.47545	Brian 2	cpp_standalone	12	0
163	8000	638780	6.0756	5.8996	10000	6.82249	Brian 2	cpp_standalone	12	1
164	8000	639385	5.8514	6.1366	10000	6.62984	Brian 2	cpp_standalone	12	2
165	16000	1281480	5.646	5.43	1000	0.918425	Brian 2	cpp_standalone	12	0
166	16000	1280469	6.282	6.01	1000	0.868736	Brian 2	cpp_standalone	12	1
167	16000	1280897	5.636	5.598	1000	1.02576	Brian 2	cpp_standalone	12	2
168	32000	2561340	5.658	5.94	1000	1.47208	Brian 2	cpp_standalone	12	0
169	32000	2561107	6.086	6.042	1000	1.21859	Brian 2	cpp_standalone	12	1
170	32000	2559113	6.158	5.654	1000	1.22487	Brian 2	cpp_standalone	12	2
171	64000	5121618	5.828	5.876	1000	2.46752	Brian 2	cpp_standalone	12	0
172	64000	5120053	5.586	5.796	1000	1.97945	Brian 2	cpp_standalone	12	1
173	64000	5117929	5.508	5.79	1000	2.46019	Brian 2	cpp_standalone	12	2
174	128000	10239568	5.792	5.988	1000	4.41862	Brian 2	cpp_standalone	12	0
175	128000	10241252	6.222	5.846	1000	3.53217	Brian 2	cpp_standalone	12	1
176	128000	10237780	6.018	5.84	1000	4.43875	Brian 2	cpp_standalone	12	2
177	256000	20483140	5.886	5.71	1000	6.52893	Brian 2	cpp_standalone	12	0
178	256000	20477836	5.988	6.224	1000	6.55199	Brian 2	cpp_standalone	12	1
179	256000	20483443	5.678	5.768	1000	6.56222	Brian 2	cpp_standalone	12	2
180	500	40136			0	0.004185914993286	NEST	N/A	1	0
181	500	40136	4.8065	5.233	10000	3.96877694129944	NEST	N/A	1	0
182	500	40136			0	0.003937959671021	NEST	N/A	1	1
183	500	40136	4.87075	5.222	10000	3.94138216972351	NEST	N/A	1	1
184	500	40136			0	0.004004001617432	NEST	N/A	1	2
185	500	40136	4.738	5.214	10000	3.97904896736145	NEST	N/A	1	2
186	1000	80978			0	0.008526086807251	NEST	N/A	1	0
187	1000	80978	5.4066	5.5235	10000	5.07770299911499	NEST	N/A	1	0
188	1000	80978			0	0.008553981781006	NEST	N/A	1	1
189	1000	80978	5.4234	5.5115	10000	5.1170380115509	NEST	N/A	1	1
190	1000	80978			0	0.008522987365723	NEST	N/A	1	2
191	1000	80978	5.4288	5.5415	10000	5.10125207901001	NEST	N/A	1	2
192	2000	160446			0	0.018489122390747	NEST	N/A	1	0
193	2000	160446	5.8954	5.54925	10000	10.3840479850769	NEST	N/A	1	0
194	2000	160446			0	0.018089056015015	NEST	N/A	1	1
195	2000	160446	5.7514	5.51375	10000	10.3410460948944	NEST	N/A	1	1
196	2000	160446			0	0.017837047576904	NEST	N/A	1	2
197	2000	160446	5.7396	5.513	10000	10.4007320404053	NEST	N/A	1	2
198	4000	320884			0	0.039681196212769	NEST	N/A	1	0
199	4000	320884	5.3616	5.5994	10000	18.2623128890991	NEST	N/A	1	0
200	4000	320884			0	0.039725065231323	NEST	N/A	1	1
201	4000	320884	5.3698	5.6074	10000	18.2552268505096	NEST	N/A	1	1
202	4000	320884			0	0.039479017257691	NEST	N/A	1	2
203	4000	320884	5.359	5.5974	10000	18.3152282238007	NEST	N/A	1	2
204	8000	641267			0	0.082600116729736	NEST	N/A	1	0
205	8000	641267	5.196	5.7362	10000	34.3502860069275	NEST	N/A	1	0
206	8000	641267			0	0.082610130310059	NEST	N/A	1	1
207	8000	641267	5.2198	5.7842	10000	34.3751790523529	NEST	N/A	1	1
208	8000	641267			0	0.082412004470825	NEST	N/A	1	2
209	8000	641267	5.1938	5.75	10000	34.3573489189148	NEST	N/A	1	2
210	16000	1280546			0	0.182410001754761	NEST	N/A	1	0
211	16000	1280546	5.79	5.634	1000	8.47137093544006	NEST	N/A	1	0
212	16000	1280546			0	0.185524940490723	NEST	N/A	1	1
213	16000	1280546	5.806	5.846	1000	8.46958017349243	NEST	N/A	1	1
214	16000	1280546			0	0.180892944335938	NEST	N/A	1	2
215	16000	1280546	5.796	5.778	1000	8.42992115020752	NEST	N/A	1	2
216	32000	2557960			0	0.381149053573608	NEST	N/A	1	0
217	32000	2557960	5.59	5.542	1000	25.5339601039886	NEST	N/A	1	0
218	32000	2557960			0	0.382424116134644	NEST	N/A	1	1
219	32000	2557960	5.692	5.73	1000	25.4821000099182	NEST	N/A	1	1
220	32000	2557960			0	0.382252931594849	NEST	N/A	1	2
221	32000	2557960	5.616	5.748	1000	25.5045130252838	NEST	N/A	1	2
222	64000	5118665			0	0.853808879852295	NEST	N/A	1	0
223	64000	5118665	5.47	5.802	1000	59.1200289726257	NEST	N/A	1	0
224	64000	5118665			0	0.841892004013062	NEST	N/A	1	1
225	64000	5118665	5.544	5.79	1000	58.987007856369	NEST	N/A	1	1
226	64000	5118665			0	0.840811014175415	NEST	N/A	1	2
227	64000	5118665	5.566	5.69	1000	59.2374639511108	NEST	N/A	1	2
228	128000	10244591			0	1.80674815177917	NEST	N/A	1	0
229	128000	10244591	5.772	5.4	1000	124.527304172516	NEST	N/A	1	0
230	128000	10244591			0	1.8068208694458	NEST	N/A	1	1
231	128000	10244591	5.616	5.41	1000	124.480697870255	NEST	N/A	1	1
232	128000	10244591			0	1.80599093437195	NEST	N/A	1	2
233	128000	10244591	5.632	5.334	1000	124.094988107681	NEST	N/A	1	2
234	256000	20485578			0	3.68310785293579	NEST	N/A	1	0
235	256000	20485578	5.442	5.906	1000	256.159385919571	NEST	N/A	1	0
236	256000	20485578			0	3.71388483047485	NEST	N/A	1	1
237	256000	20485578	5.304	5.974	1000	257.160139799118	NEST	N/A	1	1
238	256000	20485578			0	3.69810605049133	NEST	N/A	1	2
239	256000	20485578	5.238	6.004	1000	256.580351829529	NEST	N/A	1	2
240	500	45989			0	0.003032922744751	NEST	N/A	12	0
241	500	45989	5.5345	5.436	10000	3.85594797134399	NEST	N/A	12	0
242	500	45989			0	0.0033278465271	NEST	N/A	12	1
243	500	45989	5.515	5.453	10000	3.83917593955994	NEST	N/A	12	1
244	500	45989			0	0.002626895904541	NEST	N/A	12	2
245	500	45989	5.53825	5.447	10000	3.8468770980835	NEST	N/A	12	2
246	1000	88285			0	0.004539966583252	NEST	N/A	12	0
247	1000	88285	5.9026	5.5555	10000	3.98481392860413	NEST	N/A	12	0
248	1000	88285			0	0.005738019943237	NEST	N/A	12	1
249	1000	88285	5.9378	5.568	10000	4.01304197311401	NEST	N/A	12	1
250	1000	88285			0	0.004510879516602	NEST	N/A	12	2
251	1000	88285	5.921	5.5615	10000	3.98447513580322	NEST	N/A	12	2
252	2000	171110			0	0.00831413269043	NEST	N/A	12	0
253	2000	171110	5.8382	5.5385	10000	4.29162311553955	NEST	N/A	12	0
254	2000	171110			0	0.008355140686035	NEST	N/A	12	1
255	2000	171110	5.8202	5.518	10000	4.33589506149292	NEST	N/A	12	1
256	2000	171110			0	0.008348941802979	NEST	N/A	12	2
257	2000	171110	5.8226	5.52525	10000	4.21322584152222	NEST	N/A	12	2
258	4000	331000			0	0.019241094589233	NEST	N/A	12	0
259	4000	331000	5.8364	5.5838	10000	4.95498895645142	NEST	N/A	12	0
260	4000	331000			0	0.017137050628662	NEST	N/A	12	1
261	4000	331000	5.8728	5.5862	10000	4.9358389377594	NEST	N/A	12	1
262	4000	331000			0	0.017094135284424	NEST	N/A	12	2
263	4000	331000	5.8026	5.5842	10000	4.95720195770264	NEST	N/A	12	2
264	8000	651617			0	0.035552024841309	NEST	N/A	12	0
265	8000	651617	5.5994	5.8514	10000	7.22995615005493	NEST	N/A	12	0
266	8000	651617			0	0.035938978195191	NEST	N/A	12	1
267	8000	651617	5.5798	5.8256	10000	7.32752108573914	NEST	N/A	12	1
268	8000	651617			0	0.034298181533814	NEST	N/A	12	2
269	8000	651617	5.601	5.8592	10000	6.82997393608093	NEST	N/A	12	2
270	16000	1291324			0	0.070842981338501	NEST	N/A	12	0
271	16000	1291324	5.334	5.642	1000	1.53386688232422	NEST	N/A	12	0
272	16000	1291324			0	0.070029020309448	NEST	N/A	12	1
273	16000	1291324	5.418	5.728	1000	1.57129287719727	NEST	N/A	12	1
274	16000	1291324			0	0.070523977279663	NEST	N/A	12	2
275	16000	1291324	5.428	5.65	1000	1.54200983047485	NEST	N/A	12	2
276	32000	2572189			0	0.147195100784302	NEST	N/A	12	0
277	32000	2572189	5.606	5.888	1000	5.24347400665283	NEST	N/A	12	0
278	32000	2572189			0	0.146363973617554	NEST	N/A	12	1
279	32000	2572189	5.696	5.834	1000	5.22241616249085	NEST	N/A	12	1
280	32000	2572189			0	0.151640892028809	NEST	N/A	12	2
281	32000	2572189	5.742	5.808	1000	5.15363907814026	NEST	N/A	12	2
282	64000	5133881			0	0.319362163543701	NEST	N/A	12	0
283	64000	5133881	5.32	5.582	1000	14.8613178730011	NEST	N/A	12	0
284	64000	5133881			0	0.30009388923645	NEST	N/A	12	1
285	64000	5133881	5.324	5.496	1000	16.0522549152374	NEST	N/A	12	1
286	64000	5133881			0	0.300448894500732	NEST	N/A	12	2
287	64000	5133881	5.478	5.616	1000	16.2539279460907	NEST	N/A	12	2
288	128000	10257755			0	0.663904905319214	NEST	N/A	12	0
289	128000	10257755	5.818	5.966	1000	35.743800163269	NEST	N/A	12	0
290	128000	10257755			0	0.614203929901123	NEST	N/A	12	1
291	128000	10257755	5.774	5.946	1000	33.8181760311127	NEST	N/A	12	1
292	128000	10257755			0	0.677145004272461	NEST	N/A	12	2
293	128000	10257755	5.892	6.102	1000	36.310986995697	NEST	N/A	12	2
294	256000	20486329			0	1.40096807479858	NEST	N/A	12	0
295	256000	20486329	5.536	6.204	1000	75.3305160999298	NEST	N/A	12	0
296	256000	20486329			0	1.29900288581848	NEST	N/A	12	1
297	256000	20486329	5.528	6.198	1000	79.9351789951325	NEST	N/A	12	1
298	256000	20486329			0	1.37131786346436	NEST	N/A	12	2
299	256000	20486329	5.426	6.242	1000	80.4597210884094	NEST	N/A	12	2
300	500	39878	6.0965	5.784	10000	1.29812407493591	NEURON	N/A		0
301	500	39891	5.687	5.793	10000	1.24547219276428	NEURON	N/A		1
302	500	39983	4.64275	5.573	10000	1.10643196105957	NEURON	N/A		2
303	1000	80211	5.6766	5.6585	10000	2.31464505195618	NEURON	N/A		0
304	1000	79721	5.0994	5.4785	10000	2.08321690559387	NEURON	N/A		1
305	1000	79877	7.216	5.9695	10000	2.69049715995789	NEURON	N/A		2
306	2000	160253	5.4114	5.60375	10000	4.95803999900818	NEURON	N/A		0
307	2000	159400	5.7804	5.698	10000	5.02559804916382	NEURON	N/A		1
308	2000	159499	5.4334	5.56025	10000	4.7875120639801	NEURON	N/A		2
309	4000	319828	5.5036	5.4686	10000	10.4656040668488	NEURON	N/A		0
310	4000	319710	5.3026	5.7284	10000	10.7412729263306	NEURON	N/A		1
311	4000	319140	5.323	5.573	10000	10.6439490318298	NEURON	N/A		2
312	8000	639114	5.5816	5.3764	10000	23.2398309707642	NEURON	N/A		0
313	8000	639681	5.375	5.6328	10000	23.4949960708618	NEURON	N/A		1
314	8000	638710	5.4024	5.7526	10000	22.263142824173	NEURON	N/A		2
315	16000	1280627	6.106	5.534	1000	5.15405607223511	NEURON	N/A		0
316	16000	1279178	5.8	5.694	1000	5.00795483589172	NEURON	N/A		1
317	16000	1280094	5.652	5.14	1000	5.07848477363586	NEURON	N/A		2
318	32000	2558925	5.734	5.516	1000	12.0450978279114	NEURON	N/A		0
319	32000	2562167	5.826	5.756	1000	12.2409069538116	NEURON	N/A		1
320	32000	2559679	5.796	5.388	1000	12.0705120563507	NEURON	N/A		2
321	64000	5118609	5.438	5.542	1000	31.1287050247192	NEURON	N/A		0
322	64000	5121359	5.682	5.618	1000	30.8910059928894	NEURON	N/A		1
323	64000	5117819	5.92	5.568	1000	31.1163160800934	NEURON	N/A		2
324	128000	10242295	5.746	5.604	1000	74.3316149711609	NEURON	N/A		0
325	128000	10239050	5.772	6.086	1000	75.1526548862457	NEURON	N/A		1
326	128000	10244102	6.046	5.23	1000	74.0364518165588	NEURON	N/A		2
327	256000	20490241	5.626	5.77	1000	178.045839071274	NEURON	N/A		0
328	256000	20475664	5.32	5.744	1000	177.35896396637	NEURON	N/A		1
329	256000	20477598	5.83	5.63	1000	176.629323005676	NEURON	N/A		2
