# Supplementary material for: Brian 2, an intuitive and efficient neural simulator
Source: eLife. 2019 Aug 20;8:e47314. doi: 10.7554/eLife.47314 (PMC6786860; doi:10.7554/eLife.47314)
Supplement: Figure 8—source data 2. [file elife-47314-fig8-data2.csv]

	n_neurons	n_synapses	rate_exc	rate_inh	runtime	simtime	simulator	target	threads	trial
0	500	39853			0	0.04291105270385742	Brian 1	numpy		0
1	500	39911	5.64175	5.476	10000	6.26290488243103	Brian 1	numpy		0
2	500	40011			0	0.05816507339477539	Brian 1	numpy		1
3	500	40064	4.5954999999999995	5.058	10000	11.571228981018066	Brian 1	numpy		1
4	500	39813			0	0.07074117660522461	Brian 1	numpy		2
5	500	39759	5.556	5.568	10000	16.836982011795044	Brian 1	numpy		2
6	1000	79753			0	0.12520098686218262	Brian 1	numpy		0
7	1000	79784	4.8344000000000005	5.356	10000	30.784837007522583	Brian 1	numpy		0
8	1000	80435			0	0.18250393867492676	Brian 1	numpy		1
9	1000	79236	5.4037999999999995	5.619	10000	44.19980502128601	Brian 1	numpy		1
10	1000	80255			0	0.2473142147064209	Brian 1	numpy		2
11	1000	79454	5.2884	5.624499999999999	10000	70.27167701721191	Brian 1	numpy		2
12	2000	160379			0	0.37442898750305176	Brian 1	numpy		0
13	2000	160167	5.668200000000001	5.6285	10000	106.58286595344543	Brian 1	numpy		0
14	2000	159915			0	0.4817378520965576	Brian 1	numpy		1
15	2000	160152	5.4458	5.52425	10000	123.95611000061035	Brian 1	numpy		1
16	2000	160081			0	0.17600202560424805	Brian 1	numpy		2
17	2000	160025	5.7186	5.488	10000	19.682585954666138	Brian 1	numpy		2
18	4000	320295			0	0.44564199447631836	Brian 1	numpy		0
19	4000	319903	6.1338	5.8728	10000	46.89698386192322	Brian 1	numpy		0
20	4000	320724			0	0.6747438907623291	Brian 1	numpy		1
21	4000	320299	5.543200000000001	5.7606	10000	70.6798369884491	Brian 1	numpy		1
22	4000	320209			0	0.918389081954956	Brian 1	numpy		2
23	4000	319538	5.6850000000000005	5.6476	10000	94.13871097564697	Brian 1	numpy		2
24	8000	639081			0	0.6817929744720459	Brian 1	numpy		0
25	8000	639543	6.3246	5.7982	10000	21.850066900253296	Brian 1	numpy		0
26	8000	638546			0	1.746260166168213	Brian 1	numpy		1
27	8000	639032	5.1422	5.9998	10000	21.986177921295166	Brian 1	numpy		1
28	8000	640799			0	0.6795680522918701	Brian 1	numpy		2
29	8000	638885	6.036	5.756600000000001	10000	42.24434685707092	Brian 1	numpy		2
30	16000	1280026			0	2.007251024246216	Brian 1	numpy		0
31	16000	1278698	6.366	5.74	1000	5.841048002243042	Brian 1	numpy		0
32	16000	1281591			0	3.3412389755249023	Brian 1	numpy		1
33	16000	1278158	5.404	5.784	1000	4.715801000595093	Brian 1	numpy		1
34	16000	1279212			0	2.4094669818878174	Brian 1	numpy		2
35	16000	1279058	6.206	5.834	1000	5.79457688331604	Brian 1	numpy		2
36	32000	2556421			0	5.529986143112183	Brian 1	numpy		0
37	32000	2559610	6.066	5.944	1000	11.7829909324646	Brian 1	numpy		0
38	32000	2558719			0	3.136510133743286	Brian 1	numpy		1
39	32000	2561772	5.544	5.892	1000	11.48940896987915	Brian 1	numpy		1
40	32000	2560404			0	4.742014169692993	Brian 1	numpy		2
41	32000	2560177	5.604	5.288	1000	11.77842402458191	Brian 1	numpy		2
42	64000	5115178			0	9.512008905410767	Brian 1	numpy		0
43	64000	5119480	5.874	5.632	1000	21.138176918029785	Brian 1	numpy		0
44	64000	5117954			0	10.086473941802979	Brian 1	numpy		1
45	64000	5118796	5.72	5.594	1000	19.097563982009888	Brian 1	numpy		1
46	64000	5120191			0	11.325472116470337	Brian 1	numpy		2
47	64000	5119393	5.896	5.44	1000	18.3094379901886	Brian 1	numpy		2
48	128000	10239489			0	22.148749113082886	Brian 1	numpy		0
49	128000	10242179	5.72	5.868	1000	40.398043155670166	Brian 1	numpy		0
50	128000	10243936			0	18.81136178970337	Brian 1	numpy		1
51	128000	10239903	5.588	5.698	1000	36.075756788253784	Brian 1	numpy		1
52	128000	10240805			0	17.436923027038574	Brian 1	numpy		2
53	128000	10236993	5.112	6.132	1000	41.53803300857544	Brian 1	numpy		2
54	256000	20477192			0	36.58104085922241	Brian 1	numpy		0
55	256000	20478098	5.362	5.542	1000	81.47923183441162	Brian 1	numpy		0
56	256000	20478019			0	40.34504008293152	Brian 1	numpy		1
57	256000	20479506	5.968	5.348	1000	85.46171188354492	Brian 1	numpy		1
58	256000	20481262			0	37.8673210144043	Brian 1	numpy		2
59	256000	20484482	5.688	5.402	1000	83.79522109031677	Brian 1	numpy		2
60	500	39914	3.929	5.106	10000	24.881421089172363	Brian 2	numpy		0
61	500	39937	5.13075	5.426	10000	28.67020297050476	Brian 2	numpy		1
62	500	40005	5.548	5.843999999999999	10000	23.05582594871521	Brian 2	numpy		2
63	1000	79852	5.828	5.747999999999999	10000	40.43872404098511	Brian 2	numpy		0
64	1000	80016	4.962	5.5255	10000	36.82886600494385	Brian 2	numpy		1
65	1000	79703	4.807	5.6025	10000	35.88464403152466	Brian 2	numpy		2
66	2000	159968	5.4824	5.73525	10000	50.511016845703125	Brian 2	numpy		0
67	2000	159497	5.4176	5.73625	10000	46.98340892791748	Brian 2	numpy		1
68	2000	160033	6.5238	5.8925	10000	50.96368885040283	Brian 2	numpy		2
69	4000	320249	6.232200000000001	5.569599999999999	10000	78.81690788269043	Brian 2	numpy		0
70	4000	320095	5.9244	5.9984	10000	80.7466471195221	Brian 2	numpy		1
71	4000	319930	5.6738	5.6164000000000005	10000	80.5427348613739	Brian 2	numpy		2
72	8000	639231	5.8258	5.6278	10000	144.8298888206482	Brian 2	numpy		0
73	8000	638565	5.8416	5.9398	10000	143.75066018104553	Brian 2	numpy		1
74	8000	639130	6.2824	5.965999999999999	10000	144.48828792572021	Brian 2	numpy		2
75	16000	1279467	6.252	5.986	1000	28.840739011764526	Brian 2	numpy		0
76	16000	1280541	5.43	5.742	1000	27.114409923553467	Brian 2	numpy		1
77	16000	1280568	6.108	5.756	1000	28.664098978042603	Brian 2	numpy		2
78	32000	2558845	5.926	6.142	1000	60.61621284484863	Brian 2	numpy		0
79	32000	2562603	5.514	6.216	1000	58.919837951660156	Brian 2	numpy		1
80	32000	2560645	5.548	6.04	1000	53.993252992630005	Brian 2	numpy		2
81	64000	5116894	5.762	5.964	1000	110.81241202354431	Brian 2	numpy		0
82	64000	5115375	6.142	5.772	1000	110.43224692344666	Brian 2	numpy		1
83	64000	5118322	5.916	6.13	1000	112.59275698661804	Brian 2	numpy		2
84	128000	10246934	6.026	5.936	1000	236.23736190795898	Brian 2	numpy		0
85	128000	10239379	6.194	5.246	1000	231.30159711837769	Brian 2	numpy		1
86	128000	10239198	5.682	6.466	1000	232.08058404922485	Brian 2	numpy		2
87	256000	20483956	5.962	5.542	1000	491.0636601448059	Brian 2	numpy		0
88	256000	20472177	5.822	5.962	1000	486.98386001586914	Brian 2	numpy		1
89	256000	20482545	6.34	6.138	1000	483.7244381904602	Brian 2	numpy		2
90	500	40023	5.6505	5.561	10000	11.239829063415527	Brian 2	weave		0
91	500	39875	8.4875	6.425	10000	13.7799711227417	Brian 2	weave		1
92	500	40171	5.799	5.672	10000	12.004824161529541	Brian 2	weave		2
93	1000	79599	5.3752	5.75	10000	19.634178161621094	Brian 2	weave		0
94	1000	80054	6.542	5.918	10000	16.747195959091187	Brian 2	weave		1
95	1000	80452	5.795	5.8555	10000	17.730830907821655	Brian 2	weave		2
96	2000	159913	5.9098	5.829	10000	28.916316032409668	Brian 2	weave		0
97	2000	160059	5.611	5.713	10000	32.5314519405365	Brian 2	weave		1
98	2000	159504	5.294	5.71575	10000	28.654263019561768	Brian 2	weave		2
99	4000	319498	5.557	5.6302	10000	55.83008813858032	Brian 2	weave		0
100	4000	319752	6.4624	5.9734	10000	58.915765047073364	Brian 2	weave		1
101	4000	320283	5.4270000000000005	5.8182	10000	57.875706911087036	Brian 2	weave		2
102	8000	639792	5.8458	5.9398	10000	91.69478797912598	Brian 2	weave		0
103	8000	640595	5.1554	5.404	10000	83.95029401779175	Brian 2	weave		1
104	8000	641204	5.868399999999999	5.7604	10000	95.1184401512146	Brian 2	weave		2
105	16000	1278774	5.832	6.73	1000	12.84015703201294	Brian 2	weave		0
106	16000	1278300	6.51	5.978	1000	15.8023841381073	Brian 2	weave		1
107	16000	1279403	5.934	5.996	1000	12.888839960098267	Brian 2	weave		2
108	32000	2559650	5.832	5.512	1000	26.837754011154175	Brian 2	weave		0
109	32000	2561130	6.282	5.42	1000	23.571066856384277	Brian 2	weave		1
110	32000	2562415	5.58	5.664	1000	23.58681607246399	Brian 2	weave		2
111	64000	5119705	5.632	5.548	1000	45.25057005882263	Brian 2	weave		0
112	64000	5119061	5.774	5.722	1000	46.458674907684326	Brian 2	weave		1
113	64000	5120731	5.706	6.33	1000	63.008785009384155	Brian 2	weave		2
114	128000	10241721	5.772	5.906	1000	124.47757387161255	Brian 2	weave		0
115	128000	10241433	6.194	5.836	1000	126.31509208679199	Brian 2	weave		1
116	128000	10239055	5.902	5.614	1000	134.08567905426025	Brian 2	weave		2
117	256000	20470329	6.024	5.882	1000	236.98055219650269	Brian 2	weave		0
118	256000	20482420	5.558	6.086	1000	207.0622980594635	Brian 2	weave		1
119	256000	20486020	5.918	5.75	1000	212.66758704185486	Brian 2	weave		2
120	500	39787	6.32	5.669	10000	4.57291	Brian 2	cpp_standalone	0.0	0
121	500	40354	4.7924999999999995	5.3	10000	5.85755	Brian 2	cpp_standalone	0.0	1
122	500	39717	5.2945	5.577	10000	4.64613	Brian 2	cpp_standalone	0.0	2
123	1000	80162	6.201	5.8285	10000	8.83516	Brian 2	cpp_standalone	0.0	0
124	1000	80031	6.026400000000001	5.8825	10000	8.67243	Brian 2	cpp_standalone	0.0	1
125	1000	80082	6.6676	5.8895	10000	9.12146	Brian 2	cpp_standalone	0.0	2
126	2000	159800	5.0602	5.77475	10000	17.0874	Brian 2	cpp_standalone	0.0	0
127	2000	159706	5.3564	5.79625	10000	16.9864	Brian 2	cpp_standalone	0.0	1
128	2000	160183	5.83	5.75625	10000	16.9863	Brian 2	cpp_standalone	0.0	2
129	4000	320065	6.165	5.9952	10000	33.5365	Brian 2	cpp_standalone	0.0	0
130	4000	319463	5.736	5.9386	10000	33.5389	Brian 2	cpp_standalone	0.0	1
131	4000	320231	5.5164	6.0402000000000005	10000	32.1021	Brian 2	cpp_standalone	0.0	2
132	8000	639691	5.9232	5.8188	10000	68.155	Brian 2	cpp_standalone	0.0	0
133	8000	640587	5.8784	6.014	10000	66.9978	Brian 2	cpp_standalone	0.0	1
134	8000	640912	5.8152	5.647399999999999	10000	67.1724	Brian 2	cpp_standalone	0.0	2
135	16000	1280962	5.802	6.516	1000	13.1173	Brian 2	cpp_standalone	0.0	0
136	16000	1278079	5.988	5.418	1000	13.3734	Brian 2	cpp_standalone	0.0	1
137	16000	1280825	5.91	5.786	1000	14.365	Brian 2	cpp_standalone	0.0	2
138	32000	2559568	6.104	5.628	1000	23.3103	Brian 2	cpp_standalone	0.0	0
139	32000	2559976	6.11	6.112	1000	25.0386	Brian 2	cpp_standalone	0.0	1
140	32000	2561658	6.14	6.036	1000	24.4893	Brian 2	cpp_standalone	0.0	2
141	64000	5119021	5.796	5.866	1000	47.2788	Brian 2	cpp_standalone	0.0	0
142	64000	5120807	5.65	5.828	1000	45.2899	Brian 2	cpp_standalone	0.0	1
143	64000	5119731	5.764	5.462	1000	48.0351	Brian 2	cpp_standalone	0.0	2
144	128000	10240745	6.126	5.744	1000	88.4561	Brian 2	cpp_standalone	0.0	0
145	128000	10242663	6.05	6.456	1000	94.0941	Brian 2	cpp_standalone	0.0	1
146	128000	10241254	5.98	5.692	1000	89.452	Brian 2	cpp_standalone	0.0	2
147	256000	20472342	5.89	6.108	1000	175.949	Brian 2	cpp_standalone	0.0	0
148	256000	20483349	5.504	6.024	1000	178.351	Brian 2	cpp_standalone	0.0	1
149	256000	20476956	5.746	6.188	1000	176.001	Brian 2	cpp_standalone	0.0	2
150	500	39981	5.09775	5.606	10000	5.14071	Brian 2	cpp_standalone	12.0	0
151	500	39837	5.295	5.465999999999999	10000	5.24361	Brian 2	cpp_standalone	12.0	1
152	500	40015	5.6845	5.801	10000	5.40839	Brian 2	cpp_standalone	12.0	2
153	1000	79711	6.994199999999999	6.0395	10000	5.85202	Brian 2	cpp_standalone	12.0	0
154	1000	79987	4.9648	5.5865	10000	6.08783	Brian 2	cpp_standalone	12.0	1
155	1000	79840	6.002000000000001	5.761	10000	5.66409	Brian 2	cpp_standalone	12.0	2
156	2000	159778	5.5266	5.70075	10000	6.36984	Brian 2	cpp_standalone	12.0	0
157	2000	159844	5.6232	5.843249999999999	10000	6.95681	Brian 2	cpp_standalone	12.0	1
158	2000	160484	5.8808	5.80175	10000	7.01993	Brian 2	cpp_standalone	12.0	2
159	4000	319766	5.9643999999999995	5.953799999999999	10000	9.8492	Brian 2	cpp_standalone	12.0	0
160	4000	320836	5.8314	6.1094	10000	7.72569	Brian 2	cpp_standalone	12.0	1
161	4000	320424	5.8950000000000005	5.87	10000	10.3417	Brian 2	cpp_standalone	12.0	2
162	8000	639276	5.779999999999999	5.614800000000001	10000	14.7768	Brian 2	cpp_standalone	12.0	0
163	8000	641232	5.9448	5.6572000000000005	10000	16.6982	Brian 2	cpp_standalone	12.0	1
164	8000	640832	5.5614	5.9712000000000005	10000	15.0807	Brian 2	cpp_standalone	12.0	2
165	16000	1280276	6.256	5.546	1000	2.79371	Brian 2	cpp_standalone	12.0	0
166	16000	1279999	5.946	5.962	1000	3.16078	Brian 2	cpp_standalone	12.0	1
167	16000	1280751	5.614	6.292	1000	2.40029	Brian 2	cpp_standalone	12.0	2
168	32000	2558704	6.154	6.168	1000	5.18419	Brian 2	cpp_standalone	12.0	0
169	32000	2558039	5.67	6.14	1000	4.86701	Brian 2	cpp_standalone	12.0	1
170	32000	2560882	6.53	5.694	1000	4.7279	Brian 2	cpp_standalone	12.0	2
171	64000	5121554	6.334	5.558	1000	9.35529	Brian 2	cpp_standalone	12.0	0
172	64000	5123569	6.026	5.51	1000	6.15321	Brian 2	cpp_standalone	12.0	1
173	64000	5121837	6.058	6.0	1000	6.81051	Brian 2	cpp_standalone	12.0	2
174	128000	10234606	5.592	5.428	1000	18.4543	Brian 2	cpp_standalone	12.0	0
175	128000	10237130	5.99	5.676	1000	18.2448	Brian 2	cpp_standalone	12.0	1
176	128000	10242275	6.204	6.126	1000	11.8304	Brian 2	cpp_standalone	12.0	2
177	256000	20477644	6.002	6.182	1000	28.2014	Brian 2	cpp_standalone	12.0	0
178	256000	20473491	6.44	5.276	1000	24.4024	Brian 2	cpp_standalone	12.0	1
179	256000	20478175	5.604	5.936	1000	23.3296	Brian 2	cpp_standalone	12.0	2
180	500	40136			0	0.004284858703613281	NEST	N/A	1.0	0
181	500	40136	5.1815	5.255999999999999	10000	4.000565052032471	NEST	N/A	1.0	0
182	500	40136			0	0.004091978073120117	NEST	N/A	1.0	1
183	500	40136	6.3782499999999995	5.789	10000	4.004745006561279	NEST	N/A	1.0	1
184	500	40136			0	0.004224061965942383	NEST	N/A	1.0	2
185	500	40136	4.39875	5.103	10000	3.9492990970611572	NEST	N/A	1.0	2
186	1000	80978			0	0.008732080459594727	NEST	N/A	1.0	0
187	1000	80978	4.0002	5.0360000000000005	10000	5.301513195037842	NEST	N/A	1.0	0
188	1000	80978			0	0.008849143981933594	NEST	N/A	1.0	1
189	1000	80978	4.6924	5.524500000000001	10000	5.307497024536133	NEST	N/A	1.0	1
190	1000	80978			0	0.008882999420166016	NEST	N/A	1.0	2
191	1000	80978	7.2016	6.1739999999999995	10000	5.378852128982544	NEST	N/A	1.0	2
192	2000	160446			0	0.018275022506713867	NEST	N/A	1.0	0
193	2000	160446	2.99	4.59075	10000	11.194082021713257	NEST	N/A	1.0	0
194	2000	160446			0	0.018264055252075195	NEST	N/A	1.0	1
195	2000	160446	5.0618	5.302249999999999	10000	11.317333221435547	NEST	N/A	1.0	1
196	2000	160446			0	0.01806807518005371	NEST	N/A	1.0	2
197	2000	160446	9.0244	6.5355	10000	11.384822130203247	NEST	N/A	1.0	2
198	4000	320884			0	0.04216885566711426	NEST	N/A	1.0	0
199	4000	320884	6.786	5.7894	10000	18.991530895233154	NEST	N/A	1.0	0
200	4000	320884			0	0.039700984954833984	NEST	N/A	1.0	1
201	4000	320884	5.1868	6.034799999999999	10000	18.83420491218567	NEST	N/A	1.0	1
202	4000	320884			0	0.03997302055358887	NEST	N/A	1.0	2
203	4000	320884	10.094	6.7096	10000	19.222831964492798	NEST	N/A	1.0	2
204	8000	641267			0	0.08220219612121582	NEST	N/A	1.0	0
205	8000	641267	6.3184	5.8866	10000	34.55583596229553	NEST	N/A	1.0	0
206	8000	641267			0	0.08136796951293945	NEST	N/A	1.0	1
207	8000	641267	10.4648	7.5576	10000	35.81052088737488	NEST	N/A	1.0	1
208	8000	641267			0	0.08619308471679688	NEST	N/A	1.0	2
209	8000	641267	9.7316	7.5772	10000	35.28016996383667	NEST	N/A	1.0	2
210	16000	1280546			0	0.1793677806854248	NEST	N/A	1.0	0
211	16000	1280546	5.096	5.218	1000	9.038573026657104	NEST	N/A	1.0	0
212	16000	1280546			0	0.17839908599853516	NEST	N/A	1.0	1
213	16000	1280546	3.254	5.14	1000	8.957105875015259	NEST	N/A	1.0	1
214	16000	1280546			0	0.17754411697387695	NEST	N/A	1.0	2
215	16000	1280546	5.94	6.21	1000	9.123311042785645	NEST	N/A	1.0	2
216	32000	2557960			0	0.37931299209594727	NEST	N/A	1.0	0
217	32000	2557960	7.386	6.338	1000	26.589046955108643	NEST	N/A	1.0	0
218	32000	2557960			0	0.3778870105743408	NEST	N/A	1.0	1
219	32000	2557960	4.252	5.094	1000	25.921342849731445	NEST	N/A	1.0	1
220	32000	2557960			0	0.37679314613342285	NEST	N/A	1.0	2
221	32000	2557960	6.282	5.61	1000	26.31250500679016	NEST	N/A	1.0	2
222	64000	5118665			0	0.838447093963623	NEST	N/A	1.0	0
223	64000	5118665	6.048	5.708	1000	58.0130660533905	NEST	N/A	1.0	0
224	64000	5118665			0	0.8450000286102295	NEST	N/A	1.0	1
225	64000	5118665	4.656	5.134	1000	57.36419606208801	NEST	N/A	1.0	1
226	64000	5118665			0	0.8400399684906006	NEST	N/A	1.0	2
227	64000	5118665	4.828	5.586	1000	57.42467498779297	NEST	N/A	1.0	2
228	128000	10244591			0	1.773620843887329	NEST	N/A	1.0	0
229	128000	10244591	6.828	5.244	1000	120.82945394515991	NEST	N/A	1.0	0
230	128000	10244591			0	1.7949960231781006	NEST	N/A	1.0	1
231	128000	10244591	7.49	5.472	1000	121.98039197921753	NEST	N/A	1.0	1
232	128000	10244591			0	1.8105559349060059	NEST	N/A	1.0	2
233	128000	10244591	3.668	4.532	1000	117.83989691734314	NEST	N/A	1.0	2
234	256000	20485578			0	3.682955026626587	NEST	N/A	1.0	0
235	256000	20485578	4.27	5.512	1000	233.40338611602783	NEST	N/A	1.0	0
236	256000	20485578			0	3.716991901397705	NEST	N/A	1.0	1
237	256000	20485578	3.372	5.062	1000	231.24173402786255	NEST	N/A	1.0	1
238	256000	20485578			0	3.7695939540863037	NEST	N/A	1.0	2
239	256000	20485578	7.3	6.586	1000	240.33971405029297	NEST	N/A	1.0	2
240	500	45989			0	0.0030679702758789062	NEST	N/A	12.0	0
241	500	45989	7.11125	5.949	10000	3.802942991256714	NEST	N/A	12.0	0
242	500	45989			0	0.002429962158203125	NEST	N/A	12.0	1
243	500	45989	8.667250000000001	6.311	10000	3.817399024963379	NEST	N/A	12.0	1
244	500	45989			0	0.003840923309326172	NEST	N/A	12.0	2
245	500	45989	8.28725	6.432	10000	3.8112120628356934	NEST	N/A	12.0	2
246	1000	88285			0	0.004880189895629883	NEST	N/A	12.0	0
247	1000	88285	6.3724	5.966	10000	3.9416959285736084	NEST	N/A	12.0	0
248	1000	88285			0	0.004248857498168945	NEST	N/A	12.0	1
249	1000	88285	4.0904	5.0935	10000	3.943269968032837	NEST	N/A	12.0	1
250	1000	88285			0	0.004307985305786133	NEST	N/A	12.0	2
251	1000	88285	6.765	5.975	10000	3.884219169616699	NEST	N/A	12.0	2
252	2000	171110			0	0.0075109004974365234	NEST	N/A	12.0	0
253	2000	171110	7.8612	5.7902499999999995	10000	4.357002019882202	NEST	N/A	12.0	0
254	2000	171110			0	0.008445024490356445	NEST	N/A	12.0	1
255	2000	171110	9.4462	6.3767499999999995	10000	4.371928930282593	NEST	N/A	12.0	1
256	2000	171110			0	0.008468151092529297	NEST	N/A	12.0	2
257	2000	171110	7.0938	5.497999999999999	10000	4.338660955429077	NEST	N/A	12.0	2
258	4000	331000			0	0.017045974731445312	NEST	N/A	12.0	0
259	4000	331000	7.002	5.7098	10000	5.008721828460693	NEST	N/A	12.0	0
260	4000	331000			0	0.01518392562866211	NEST	N/A	12.0	1
261	4000	331000	7.115	6.1036	10000	4.448729038238525	NEST	N/A	12.0	1
262	4000	331000			0	0.015156030654907227	NEST	N/A	12.0	2
263	4000	331000	9.0876	6.2276	10000	5.089972019195557	NEST	N/A	12.0	2
264	8000	651617			0	0.03557991981506348	NEST	N/A	12.0	0
265	8000	651617	5.1908	5.8042	10000	7.683879852294922	NEST	N/A	12.0	0
266	8000	651617			0	0.03519797325134277	NEST	N/A	12.0	1
267	8000	651617	5.8056	6.115	10000	7.771183967590332	NEST	N/A	12.0	1
268	8000	651617			0	0.0551910400390625	NEST	N/A	12.0	2
269	8000	651617	7.4074	6.6316	10000	7.125885963439941	NEST	N/A	12.0	2
270	16000	1291324			0	0.06883692741394043	NEST	N/A	12.0	0
271	16000	1291324	4.11	4.89	1000	1.595107078552246	NEST	N/A	12.0	0
272	16000	1291324			0	0.06876993179321289	NEST	N/A	12.0	1
273	16000	1291324	4.854	5.198	1000	1.6216158866882324	NEST	N/A	12.0	1
274	16000	1291324			0	0.07081198692321777	NEST	N/A	12.0	2
275	16000	1291324	4.212	5.136	1000	1.621999979019165	NEST	N/A	12.0	2
276	32000	2572189			0	0.1444549560546875	NEST	N/A	12.0	0
277	32000	2572189	4.506	5.77	1000	4.735561847686768	NEST	N/A	12.0	0
278	32000	2572189			0	0.13309216499328613	NEST	N/A	12.0	1
279	32000	2572189	4.774	5.146	1000	4.295166015625	NEST	N/A	12.0	1
280	32000	2572189			0	0.13135313987731934	NEST	N/A	12.0	2
281	32000	2572189	6.372	5.782	1000	4.344609022140503	NEST	N/A	12.0	2
282	64000	5133881			0	0.2726101875305176	NEST	N/A	12.0	0
283	64000	5133881	5.034	5.126	1000	15.484857082366943	NEST	N/A	12.0	0
284	64000	5133881			0	0.2758040428161621	NEST	N/A	12.0	1
285	64000	5133881	4.664	5.362	1000	15.505851984024048	NEST	N/A	12.0	1
286	64000	5133881			0	0.2954881191253662	NEST	N/A	12.0	2
287	64000	5133881	4.414	4.99	1000	16.053112983703613	NEST	N/A	12.0	2
288	128000	10257755			0	0.6193070411682129	NEST	N/A	12.0	0
289	128000	10257755	5.38	5.764	1000	32.609477043151855	NEST	N/A	12.0	0
290	128000	10257755			0	0.6352319717407227	NEST	N/A	12.0	1
291	128000	10257755	9.588	7.326	1000	34.96423411369324	NEST	N/A	12.0	1
292	128000	10257755			0	0.6520950794219971	NEST	N/A	12.0	2
293	128000	10257755	5.52	6.092	1000	34.94417381286621	NEST	N/A	12.0	2
294	256000	20486329			0	1.2881100177764893	NEST	N/A	12.0	0
295	256000	20486329	6.552	6.842	1000	77.17254996299744	NEST	N/A	12.0	0
296	256000	20486329			0	1.3948979377746582	NEST	N/A	12.0	1
297	256000	20486329	7.154	6.724	1000	77.28955292701721	NEST	N/A	12.0	1
298	256000	20486329			0	1.3623061180114746	NEST	N/A	12.0	2
299	256000	20486329	8.94	7.308	1000	79.51911282539368	NEST	N/A	12.0	2
300	500	40273	5.6005	5.675	10000	1.338428020477295	NEURON	N/A		0
301	500	39872	4.872249999999999	5.3469999999999995	10000	1.2063119411468506	NEURON	N/A		1
302	500	39832	5.9145	5.602	10000	1.3756251335144043	NEURON	N/A		2
303	1000	79927	5.3132	5.704	10000	2.403286933898926	NEURON	N/A		0
304	1000	80124	5.9601999999999995	5.741	10000	2.667837142944336	NEURON	N/A		1
305	1000	79727	5.3934	5.5715	10000	2.4396519660949707	NEURON	N/A		2
306	2000	159385	5.3204	5.554	10000	5.245126008987427	NEURON	N/A		0
307	2000	160047	5.1168	5.56675	10000	5.060608148574829	NEURON	N/A		1
308	2000	159959	5.402	5.595750000000001	10000	5.145524978637695	NEURON	N/A		2
309	4000	320826	5.196	5.7944	10000	10.828058004379272	NEURON	N/A		0
310	4000	319052	5.6732	5.4988	10000	11.888609170913696	NEURON	N/A		1
311	4000	319742	5.4372	5.2888	10000	11.540791034698486	NEURON	N/A		2
312	8000	638965	6.2164	5.741	10000	24.831023931503296	NEURON	N/A		0
313	8000	640764	5.888199999999999	5.3588000000000005	10000	25.118788957595825	NEURON	N/A		1
314	8000	639758	5.5716	5.5026	10000	24.125810146331787	NEURON	N/A		2
315	16000	1279169	5.642	5.37	1000	5.382155895233154	NEURON	N/A		0
316	16000	1279865	5.644	5.47	1000	5.365092992782593	NEURON	N/A		1
317	16000	1281189	5.598	5.384	1000	5.218236923217773	NEURON	N/A		2
318	32000	2561826	6.052	5.994	1000	13.137101888656616	NEURON	N/A		0
319	32000	2561571	5.48	5.756	1000	13.059622049331665	NEURON	N/A		1
320	32000	2560157	5.618	5.14	1000	13.248942852020264	NEURON	N/A		2
321	64000	5120587	5.568	5.526	1000	32.15306901931763	NEURON	N/A		0
322	64000	5119461	5.428	5.618	1000	32.66675782203674	NEURON	N/A		1
323	64000	5120002	5.97	5.936	1000	31.789886951446533	NEURON	N/A		2
324	128000	10235572	5.598	5.532	1000	75.34643387794495	NEURON	N/A		0
325	128000	10238003	5.784	6.17	1000	76.24026298522949	NEURON	N/A		1
326	128000	10250056	5.134	5.918	1000	76.44692015647888	NEURON	N/A		2
327	256000	20478315	5.312	5.368	1000	175.87918496131897	NEURON	N/A		0
328	256000	20481968	5.536	5.724	1000	174.4724178314209	NEURON	N/A		1
329	256000	20475845	6.19	5.746	1000	176.49302101135254	NEURON	N/A		2
