# Supplementary material for: Brian 2, an intuitive and efficient neural simulator
Source: eLife. 2019 Aug 20;8:e47314. doi: 10.7554/eLife.47314 (PMC6786860; doi:10.7554/eLife.47314)
Supplement: Source code 1. [file elife-47314-code1.zip]

Archive with 18 entries (18 files):
- CUBA_Brian.py
- CUBA_Brian1.py
- CUBA_NEST.py
- CUBA_NEURON.py
- Dockerfile
- LICENSE
- LICENSE.CC-BY-4.0
- LICENSE.MIT
- benchmark.py
- benchmark_parameter_exploration.py
- benchmark_utils.py
- if3.mod
- parameter_exploration.py
- plot_benchmarks.py
- plot_parameter_exploration.py
- prepare_benchmarks.sh
- requirements.txt
- run_benchmarks.sh
