# Supplementary material for: Brian 2, an intuitive and efficient neural simulator
Source: eLife. 2019 Aug 20;8:e47314. doi: 10.7554/eLife.47314 (PMC6786860; doi:10.7554/eLife.47314)
Supplement: Source code 1. [file elife-47314-code1.zip › LICENSE]

## License

This work is dual-licensed under the Creative Commons Attribution 4.0 International and the MIT license.
You can choose between them if you use this work.

`SPDX-License-Identifier: CC-BY-4.0 OR MIT`
