# Supplementary material for: Brian 2, an intuitive and efficient neural simulator
Source: eLife. 2019 Aug 20;8:e47314. doi: 10.7554/eLife.47314 (PMC6786860; doi:10.7554/eLife.47314)
Supplement: Source code 1. [file elife-47314-code1.zip › requirements.txt]

_libgcc_mutex=0.1=main
asn1crypto=0.24.0=py27_0
backports=1.0=py_2
backports.functools_lru_cache=1.5=py_1
backports_abc=0.5=py_1
binutils_impl_linux-64=2.31.1=h6176602_1
binutils_linux-64=2.31.1=h6176602_7
brian2=2.2.2.1=py27hc9558a2_0
bsddb=1.0=py27_1
bzip2=1.0.6=h14c3975_1002
ca-certificates=2019.3.9=hecc5488_0
certifi=2019.3.9=py27_0
cffi=1.12.2=py27h2e261b9_1
chardet=3.0.4=py27_1
conda=4.7.5=py27_0
conda-package-handling=1.3.10=py27_0
cryptography=2.6.1=py27h1ba5d50_0
cycler=0.10.0=py_1
cython=0.29.10=py27he1b5a44_0
db=5.3.28=1
dbus=1.13.2=h714fa37_1
enum34=1.1.6=py27_1
expat=2.2.5=hf484d3e_1002
fastcache=1.1.0=py27h516909a_0
fontconfig=2.13.1=he4413a7_1000
freetype=2.10.0=he983fc9_0
functools32=3.2.3.2=py_3
futures=3.2.0=py27_0
gcc_impl_linux-64=7.3.0=habb00fd_1
gcc_linux-64=7.3.0=h553295d_7
gettext=0.19.8.1=hc5be6a0_1002
glib=2.56.2=had28632_1001
gmp=6.1.2=hf484d3e_1000
gmpy2=2.0.8=py27hb20f59a_1002
gsl=2.4=h294904e_1006
gst-plugins-base=1.14.0=hbbd80ab_1
gstreamer=1.14.0=hb453b48_1
gxx_impl_linux-64=7.3.0=hdf63c60_1
gxx_linux-64=7.3.0=h553295d_7
icu=58.2=hf484d3e_1000
idna=2.8=py27_0
ipaddress=1.0.22=py27_0
jinja2=2.10.1=py_0
jpeg=9c=h14c3975_1001
kiwisolver=1.1.0=py27hc9558a2_0
libarchive=3.3.3=hb44662c_1005
libblas=3.8.0=10_openblas
libcblas=3.8.0=10_openblas
libedit=3.1.20181209=hc058e9b_0
libffi=3.2.1=hd88cf55_4
libgcc-ng=8.2.0=hdf63c60_1
libgfortran-ng=7.3.0=hdf63c60_0
libiconv=1.15=h516909a_1005
liblapack=3.8.0=10_openblas
libopenblas=0.3.6=h6e990d7_4
libpng=1.6.37=hed695b0_0
libstdcxx-ng=8.2.0=hdf63c60_1
libuuid=2.32.1=h14c3975_1000
libxcb=1.13=h14c3975_1002
libxml2=2.9.9=h13577e0_0
lz4-c=1.8.3=he1b5a44_1001
lzo=2.10=h14c3975_1000
markupsafe=1.1.1=py27h14c3975_0
matplotlib=2.2.3=py27h8a2030e_1
matplotlib-base=2.2.3=py27h60b886d_1
mpc=1.1.0=hb20f59a_1006
mpfr=4.0.2=ha14ba45_0
mpmath=1.1.0=py_0
ncurses=6.1=he6710b0_1
numpy=1.16.4=py27h95a1406_0
openblas=0.3.6=h6e990d7_4
openssl=1.1.1b=h14c3975_1
pandas=0.24.2=py27hb3f55d8_0
pcre=8.43=he6710b0_0
pip=19.0.3=py27_0
pthread-stubs=0.4=h14c3975_1001
pycosat=0.6.3=py27h14c3975_0
pycparser=2.19=py27_0
pyopenssl=19.0.0=py27_0
pyparsing=2.4.0=py_0
pyqt=5.6.0=py27h13b7fb3_1008
pysocks=1.6.8=py27_0
python=2.7.16=h9bab390_0
python-dateutil=2.8.0=py_0
python-libarchive-c=2.8=py27_1004
pytz=2019.1=py_0
qt=5.6.3=h8bf5577_3
readline=7.0=h7b6447c_5
requests=2.21.0=py27_0
ruamel_yaml=0.15.46=py27h14c3975_0
scipy=1.2.1=py27h09a28d5_1
setuptools=41.0.0=py27_0
singledispatch=3.4.0.3=py27_1000
sip=4.18.1=py27hf484d3e_1000
six=1.12.0=py27_0
sqlite=3.27.2=h7b6447c_0
subprocess32=3.5.4=py27h516909a_0
sympy=1.4=py27_0
tk=8.6.9=hed695b0_1002
tornado=5.1.1=py27h14c3975_1000
tqdm=4.32.2=py_0
urllib3=1.24.1=py27_0
weave=0.17.0=py27hc8e3772_1
wheel=0.33.1=py27_0
xorg-libxau=1.0.9=h14c3975_0
xorg-libxdmcp=1.1.3=h516909a_0
xz=5.2.4=h14c3975_1001
yaml=0.1.7=had09818_2
zlib=1.2.11=h7b6447c_3
zstd=1.4.0=h3b9ef0a_0
