# Supplementary material for: Brian 2, an intuitive and efficient neural simulator
Source: eLife. 2019 Aug 20;8:e47314. doi: 10.7554/eLife.47314 (PMC6786860; doi:10.7554/eLife.47314)
Supplement: Source code 1. [file elife-47314-code1.zip › run_benchmarks.sh]

docker run -t -v $(pwd)/results:/root/results -t brian2_benchmarks:latest python -u benchmark.py
docker run --runtime=nvidia -t -v $(pwd)/results:/root/results -t brian2_benchmarks:latest python -u benchmark_parameter_exploration.py
